# Supplementary material for: Novel QSAR Approach for a Regression Model of Clearance That Combines DeepSnap-Deep Learning and Conventional Machine Learning
Source: ACS Omega. 2022 May 11;7(20):17055–62. doi: 10.1021/acsomega.2c00261 (PMC9134387; doi:10.1021/acsomega.2c00261)
Supplement: Supplementary file 2 — ao2c00261_si_002.xlsx [file ao2c00261_si_002.xlsx]

## Sheet: cover page
	Novel QSAR approach for regression model of clearance that combines DeepSnap-Deep Learning and conventional machine learning
	Hideaki Mamada1,2, Yukihiro Nomura2, Yoshihiro Uesawa*1
	1Department of Medical Molecular Informatics, Meiji Pharmaceutical University, 2-522-1, Noshio, Kiyose, Tokyo 204-8588, Japan
	2Drug Metabolism and Pharmacokinetics Research Laboratories, Central Pharmaceutical Research Institute, Japan Tobacco Inc., 1-1, Murasaki-cho, Takatsuki, Osaka 569-1125, Japan

## Sheet: Table S1. 
Table S1. Final algorithm selected by DataRobot using 4331-4338 descriptors
	Pattern1	Pattern2	Pattern3	Pattern4	Pattern5
Molecular descriptor-based methods	ENET Blender (eXtreme Gradient Boosted Trees Regressor×2, Support Vector Regressor (Radial Kernel)	ENET Blender (eXtreme Gradient Boosted Trees Regressor, Gradient Boosted Trees Regressor (Least-Squares Loss), Support Vector Regressor (Radial Kernel))	ENET Blender (eXtreme Gradient Boosted Trees Regressor, Gradient Boosted Trees Regressor (Least-Squares Loss), Support Vector Regressor (Radial Kernel))	Gradient Boosted Trees Regressor (Least-Squares Loss)	ENET Blender (RandomForest Regressor, eXtreme Gradient Boosted Trees Regressor, Support Vector Regressor (Radial Kernel))
Combination model	RandomForest Regressor	RandomForest Regressor	Gradient Boosted Trees Regressor (Least-Squares Loss)	RandomForest Regressor	Gradient Boosted Trees Regressor (Least-Squares Loss)
Combination model, combination of using prediction probability of DeepSnap and Deep Learning and molecular descriptors.
ENET Blender: Elastic-Net Blender
seed=1

## Sheet: Table S2.
Table S2. Internal validation and external test results using 4331-4338 descriptors with different random number seeds.
		Internal Validation										External Test
		R2					RMSE					R2					RMSE
Methods		Pattern1	Pattern2	Pattern3	Pattern4	Pattern5	Pattern1	Pattern2	Pattern3	Pattern4	Pattern5	Pattern1	Pattern2	Pattern3	Pattern4	Pattern5	Pattern1	Pattern2	Pattern3	Pattern4	Pattern5
Molecular descriptor-based methods	seed=1	0.5733	0.5796	0.5816	0.5947	0.576	0.338	0.3337	0.3338	0.3282	0.3368	0.669276	0.652757	0.650023	0.624618	0.648752	0.295199	0.307295	0.306315	0.318442	0.304669
	seed=2	0.5723	0.5742	0.5631	0.5991	0.5607	0.3385	0.336	0.341	0.326	0.3428	0.667	0.655	0.633	0.623	0.634	0.296	0.306	0.314	0.319	0.311
	seed=3	0.5711	0.5809	0.5705	0.5839	0.5772	0.3389	0.3332	0.3382	0.3326	0.3364	0.673	0.647	0.622	0.606	0.644	0.294	0.31	0.318	0.326	0.307
Combination model	seed=1	0.676	0.6875	0.6918	0.7016	0.6921	0.2943	0.2882	0.2868	0.2816	0.2869	0.768571	0.73	0.74	0.71	0.73	0.246939	0.27201	0.261747	0.27826	0.26574
	seed=2	0.6659	0.6865	0.6822	0.7041	0.6863	0.2988	0.2886	0.2913	0.2804	0.2896	0.764	0.735	0.743	0.708	0.729	0.249	0.269	0.262	0.281	0.267
	seed=3	0.6743	0.686	0.6716	0.6942	0.6871	0.2952	0.2888	0.296	0.2852	0.2893	0.757	0.709	0.756	0.735	0.737	0.253	0.281	0.256	0.267	0.263
Internal validation and external test results were predicted using 4331-4338 descriptors by Datarobot.
R2, correlation coefficient; RMSE, root mean square error.
Combination model, combination of using prediction probability of DeepSnap and Deep Learning and molecular descriptors.

## Sheet: Table S3.
Table S3. Final algorithm selected by DataRobot using 100 descriptors
	Pattern1	Pattern2	Pattern3	Pattern4	Pattern5
Molecular descriptor-based methods	ENET Blender (Light Gradient Boosting on ElasticNet Predictions, Auto-tuned K-Nearest Neighbors Regressor (Euclidean Distance)×2, RandomForest Regressor×3, ExtraTrees Regressor, eXtreme Gradient Boosted Trees Regressor with Unsupervised Learning Features)	ENET Blender (Gradient Boosted Trees Regressor (Least-Squares Loss), RandomForest Regressor×3, ExtraTrees Regressor, eXtreme Gradient Boosted Trees Regressor with Unsupervised Learning Features, Auto-tuned K-Nearest Neighbors Regressor (Euclidean Distance), Gradient Boosted Greedy Trees Regressor (Least-Squares Loss))	ENET Blender (Gradient Boosted Trees Regressor (Least-Squares Loss), RandomForest Regressor×3, ExtraTrees Regressor, eXtreme Gradient Boosted Trees Regressor with Unsupervised Learning Features, Auto-tuned K-Nearest Neighbors Regressor (Euclidean Distance), Gradient Boosted Greedy Trees Regressor (Least-Squares Loss)	ENET Blender (eXtreme Gradient Boosted Trees Regressor, eXtreme Gradient Boosted Trees Regressor with Unsupervised Learning Features, Light Gradient Boosted Trees Regressor with Early Stopping)	ENET Blender (RandomForest Regressor×2, ExtraTrees Regressor)
Combination model	ENET Blender (Gradient Boosted Trees Regressor (Least-Squares Loss), Light Gradient Boosted Trees Regressor with Early Stopping, eXtreme Gradient Boosted Trees Regressor)	ENET Blender (eXtreme Gradient Boosted Trees Regressor, eXtreme Gradient Boosted Trees Regressor with Unsupervised Learning Features, RandomForest Regressor)	ENET Blender (eXtreme Gradient Boosted Trees Regressor×2, Gradient Boosted Trees Regressor (Least-Squares Loss), RandomForest Regressor×3, eXtreme Gradient Boosted Trees Regressor with Unsupervised Learning Features, Gradient Boosted Greedy Trees Regressor (Least-Squares Loss))	AVG Blender (Gradient Boosted Trees Regressor (Least-Squares Loss), eXtreme Gradient Boosted Trees Regressor with Unsupervised Learning Features, RandomForest Regressor)	Gradient Boosted Trees Regressor (Least-Squares Loss)
AVG Blender: average Blender; ENET Blender: Elastic-Net Blender
seed=1

## Sheet: Table S4.
Table S4. Internal validation and external test results using 100 descriptors with different random number seeds.
		Internal Validation										External Test
		R2					RMSE					R2					RMSE
Methods		Pattern1	Pattern2	Pattern3	Pattern4	Pattern5	Pattern1	Pattern2	Pattern3	Pattern4	Pattern5	Pattern1	Pattern2	Pattern3	Pattern4	Pattern5	Pattern1	Pattern2	Pattern3	Pattern4	Pattern5
Molecular descriptor-based methods	seed=1	0.4888	0.4974	0.4996	0.6349	0.4923	0.3696	0.3651	0.365	0.3106	0.3684	0.592694	0.567741	0.5659	0.624607	0.54961	0.327599	0.342855	0.341149	0.318447	0.344997
	seed=2	0.4795	0.5101	0.6033	0.6216	0.5882	0.373	0.3605	0.3245	0.3168	0.3319	0.579	0.581	0.611	0.595	0.619	0.333	0.337	0.323	0.331	0.317
	seed=3	0.5088	0.5152	0.6129	0.6335	0.5039	0.3627	0.3588	0.3214	0.3123	0.3642	0.558	0.587	0.616	0.611	0.536	0.341	0.335	0.321	0.324	0.35
Combination model	seed=1	0.7095	0.7239	0.7172	0.7306	0.7356	0.2788	0.2709	0.2745	0.2674	0.2658	0.762792	0.73	0.75	0.72	0.72	0.250004	0.272307	0.257018	0.273249	0.27282
	seed=2	0.6949	0.7131	0.721	0.7402	0.7276	0.2855	0.2756	0.2723	0.2624	0.2698	0.763	0.738	0.753	0.721	0.725	0.25	0.267	0.257	0.274	0.269
	seed=3	0.7114	0.7234	0.7154	0.7353	0.7364	0.2778	0.2711	0.2757	0.2652	0.2662	0.75	0.744	0.741	0.696	0.722	0.257	0.264	0.263	0.287	0.271
Internal validation and external test results were predicted using 100 descriptors by Datarobot.
R2, correlation coefficient; RMSE, root mean square error.
Combination model, combination of using prediction probability of DeepSnap and Deep Learning and molecular descriptors.

## Sheet: Table S5.
Table S5. One hundred descriptors in rat CL prediction models using molecular descriptor and prediction probability of DeepSnap-DL
Descriptor	Software to calculate molecular descriptor	Average Effect
Prediction probability of DeepSnap-DL	-	1
BCUT_SLOGP_0	MOE	0.129009
SMR_VSA3	MOE	0.116608
MNDO_HOMO	MOE	0.0546675
T_MIRyy	ADMET Predictor	0.0479151
RDF020m	alvaDesc	0.0478381
MATS8p	alvaDesc	0.0431862
FCharge+	MOE	0.0403391
GATS8v	alvaDesc	0.0391278
CATS2D_09_AA	alvaDesc	0.0371276
UNCR:RBP	ADMET Predictor	0.0364649
BCUT_PEOE_2	MOE	0.0342145
FAnion	ADMET Predictor	0.0326114
MATS2p	alvaDesc	0.0325382
C-006	alvaDesc	0.0312619
AM1_HOMO	MOE	0.0301215
SHED_NL	alvaDesc	0.0294289
GATS8p	alvaDesc	0.0291182
Q_VSA_FPNEG	MOE	0.0279508
F09[N-O]	alvaDesc	0.0278642
UNCR:hum_fup%	ADMET Predictor	0.0275024
CATS2D_07_LL	alvaDesc	0.0259834
PEOE_VSA_FNEG	MOE	0.0243689
Q_VSA_FPPOS	MOE	0.0242982
PEOE_VSA_FPOS	MOE	0.0231062
VE1_B(s)	alvaDesc	0.02281
VE1sign_Dt	alvaDesc	0.0225217
JGI2	alvaDesc	0.0222381
nFCharge+	MOE	0.0213411
HIVI-ST	ADMET Predictor	0.0211604
GCUT_SLOGP_3	MOE	0.020862
chi0mw	MOE	0.0204998
CATS2D_08_LL	alvaDesc	0.0201522
ChiA_X	alvaDesc	0.0196721
B09[N-O]	alvaDesc	0.0187428
R2i	alvaDesc	0.018581
SpDiam_EA(ri)	alvaDesc	0.0185221
SM14_AEA(ri)	alvaDesc	0.0181776
PM3_HOMO	MOE	0.0179969
PM3_IP	MOE	0.0179578
CNS_MPO	MOE	0.0178846
vsurf_IW5	MOE	0.0178358
Pi_Q3	ADMET Predictor	0.0175994
NPA_Q6	ADMET Predictor	0.0174652
E1p	alvaDesc	0.0172213
h_pstrain	MOE	0.0171521
DISPp	alvaDesc	0.0165103
SM15_EA(ri)	alvaDesc	0.0158012
S+MDCK	ADMET Predictor	0.0157984
RDF040u	alvaDesc	0.0155652
ADMET_Risk	ADMET Predictor	0.0153711
S+pH_Satd	ADMET Predictor	0.0149866
MATS1v	alvaDesc	0.0147238
GATS8e	alvaDesc	0.0144634
VE3_B(e)	alvaDesc	0.0142279
TDB02v	alvaDesc	0.0139348
UNCR:LogBB	ADMET Predictor	0.0138924
SolFactor	ADMET Predictor	0.0136483
SlogP_VSA4	MOE	0.0132577
DLS_cons	alvaDesc	0.0130707
VE3sign_Dz(p)	alvaDesc	0.0125831
PEOE_PC+	MOE	0.0125572
DISPs	alvaDesc	0.0125063
SpMax1_Bh(i)	alvaDesc	0.0124309
SM15_AEA(ri)	alvaDesc	0.0123427
a_wCsp3	MOE	0.0121841
vsurf_IW2	MOE	0.0121562
BCUT_SMR_2	MOE	0.0120869
vsurf_EWmin2	MOE	0.0120526
VE2sign_Dz(i)	alvaDesc	0.0120064
FUnion	ADMET Predictor	0.0116649
h_logP	MOE	0.011653
CATS2D_03_DL	alvaDesc	0.0116032
CATS3D_01_LL	alvaDesc	0.0115846
h_pstates	MOE	0.0115225
Mor17i	alvaDesc	0.0115123
CATS2D_05_NL	alvaDesc	0.0113528
h_logD	MOE	0.011333
GATS6e	alvaDesc	0.0112018
MATS8v	alvaDesc	0.0107921
S+Peff	ADMET Predictor	0.0107791
Chi_D/Dt	alvaDesc	0.0105428
F_HBP	ADMET Predictor	0.0104955
vsurf_A	MOE	0.0103897
vsurf_IW6	MOE	0.0103419
Q_VSA_FNEG	MOE	0.0102806
SpMax_EA(ed)	alvaDesc	0.0101111
SHssNH	ADMET Predictor	0.0100784
Mor23e	alvaDesc	0.00995052
SpMax1_Bh(m)	alvaDesc	0.00991373
TDB01v	alvaDesc	0.00971374
E_tor (Amber10:EHT/R-Field)	MOE	0.00966441
Eig10_EA(bo)	alvaDesc	0.00958321
SMR_VSA6	MOE	0.00952059
GATS5s	alvaDesc	0.00932876
GATS7m	alvaDesc	0.00925374
Vd	ADMET Predictor	0.00916141
VE1sign_B(s)	alvaDesc	0.00892671
CATS2D_03_LL	alvaDesc	0.00888529
R8e	alvaDesc	0.00888508
One hundred descriptors were calculated based on permutation importance using molecular descriptor and DeepSnap-DL prediction probability.
Average Effect was calculated as the average of the five patterns.
MOE, molecular operating environment.
seed=1

## Sheet: Table S6.
Table S6. Prediction performances for aqueous solubility using DeepSnap-Deep Learining
	AUC
method	Training	Validation	Test
seed=1	0.971	0.973	0.964
seed=2	0.971	0.975	0.963
seed=3	0.97	0.977	0.965
seed=4	0.97	0.971	0.962
seed=5	0.971	0.975	0.966
	angle: 145°
	Epoch (seed=1, 2, 3, 4, 5) :110, 161, 232, 232, 94
	Learning rate: 0.000001
	AUC: Area under the curve
	Training: training dataset
	Validation: validation dataset
	Test: Test dataset
	Thresh hold: -3

## Sheet: Table S7.
Table S7. External test results for aqueous solubility using 100 descriptors (molecular descriptor and prediction probability of DeepSnap-DL) with different random number seeds.
	External Test
	R2						RMSE
Methods	seed=1	seed=2	seed=3	seed=4	seed=5	average	seed=1	seed=2	seed=3	seed=4	seed=5	average
Molecular descriptor-based methods	0.941	0.935	0.952	0.948	0.937	0.9426	0.509	0.535	0.46	0.479	0.527	0.502
Combination model	0.945	0.951	0.955	0.948	0.951	0.95	0.49	0.463	0.445	0.478	0.465	0.4682
Internal validation and external test results were predicted using 100 descriptors by Datarobot.
R2, correlation coefficient; RMSE, root mean square error.
Combination model, combination of using prediction probability of DeepSnap and Deep Learning and molecular descriptors.
Best RMSE score reported by Wu et al. (10.1039/C7SC02664A) was 0.58.

## Sheet: Table S8
Table S8. One hundred descriptors for aqueous solubility prediction models using molecular descriptor and prediction probability of DeepSnap-DL
Descriptor	Software to calculate molecular descriptor	Average Effect
Prediction_DeepSnap	-	1
LOGPcons	alvaDesc	0.369212
SlogP	MOE	0.276974
ALOGP	alvaDesc	0.215859
logP(o/w)	MOE	0.167731
LOGP99	alvaDesc	0.142915
h_logP	MOE	0.101158
PEOE_RPC-	MOE	0.0918271
E_sol	MOE	0.0795365
vsurf_D3	MOE	0.0749583
vsurf_D2	MOE	0.0658351
Q_RPC-	MOE	0.0633934
BLTD48	alvaDesc	0.0515838
GATS3s	alvaDesc	0.0511289
vsurf_D1	MOE	0.0500308
SpMaxA_B(s)	alvaDesc	0.0438601
BLTA96	alvaDesc	0.0432865
h_logD	MOE	0.041564
h_pavgQ	MOE	0.0405561
Mor22i	alvaDesc	0.0387869
MLOGP	alvaDesc	0.0377949
mindsssP	alvaDesc	0.0373472
Pi_ABSQ	ADMET Predictor	0.0355407
ALOGP2	alvaDesc	0.0348053
h_emd_C	MOE	0.0346272
vsurf_Wp3	MOE	0.0337438
P_VSA_s_3	alvaDesc	0.033735
vsurf_ID8	MOE	0.03335
lip_violation	MOE	0.0321628
TDB07u	alvaDesc	0.0320875
X1A	alvaDesc	0.0317141
vsurf_D6	MOE	0.0315969
vsurf_R	MOE	0.0302983
Chi_Dt	alvaDesc	0.0297771
MDEN-33	alvaDesc	0.0296542
vsurf_D4	MOE	0.02832
Q_VSA_HYD	MOE	0.0280473
Mor20s	alvaDesc	0.0254938
SMR_VSA2	MOE	0.025483
Mor31s	alvaDesc	0.0253646
vsurf_D5	MOE	0.024997
JGI5	alvaDesc	0.0245972
SssNH	alvaDesc	0.0242375
Pi_MinQ	ADMET Predictor	0.0236945
vsurf_Wp1	MOE	0.023533
Pi_MaxFPl	ADMET Predictor	0.0231121
FCASA-	MOE	0.0227576
Mor10v	alvaDesc	0.022597
Mor15s	alvaDesc	0.022495
MLOGP2	alvaDesc	0.0217653
SaasN	ADMET Predictor	0.0215017
Q_RPC+	MOE	0.0211633
QED	alvaDesc	0.0210356
Q_VSA_NEG	MOE	0.0207938
PEOE_VSA_NEG	MOE	0.0206387
vsurf_EDmin2	MOE	0.0204454
VE2sign_B(s)	alvaDesc	0.0203945
Mor32v	alvaDesc	0.0195494
Pi_FPl3	ADMET Predictor	0.0190989
MATS3i	alvaDesc	0.0187967
AM1_LUMO	MOE	0.0173597
vsurf_CP	MOE	0.0173048
h_pstates	MOE	0.017006
PM3_HF	MOE	0.0168741
SM6_B(v)	alvaDesc	0.0167491
SpMax1_Bh(m)	alvaDesc	0.0164797
RCI	alvaDesc	0.016157
BLTF96	alvaDesc	0.0157819
PEOE_RPC+	MOE	0.0156768
vsurf_EWmin3	MOE	0.0153877
BIC0	alvaDesc	0.0153688
vsurf_D7	MOE	0.0146036
AM1_dipole	MOE	0.0144432
RDF080m	alvaDesc	0.0142849
Chi_Dz(m)	alvaDesc	0.0142423
GATS7e	alvaDesc	0.0141858
Mor06v	alvaDesc	0.0136872
PCWTE1	alvaDesc	0.0136639
vsa_pol	MOE	0.0126947
R1v+	alvaDesc	0.0124522
VE3sign_Dz(p)	alvaDesc	0.0122011
RNCG	alvaDesc	0.0121695
piPC04	alvaDesc	0.0120299
ATS4m	alvaDesc	0.0117703
DLS_cons	alvaDesc	0.0115929
pmiZ	MOE	0.0115797
TDB08u	alvaDesc	0.0114198
vsurf_EDmin3	MOE	0.0111362
E3s	alvaDesc	0.0108145
VE1sign_B(s)	alvaDesc	0.0107476
Eig07_EA(bo)	alvaDesc	0.010638
RPCG	alvaDesc	0.0103296
SpMax_B(e)	alvaDesc	0.0100543
vsurf_IW6	MOE	0.00999245
Mor31u	alvaDesc	0.009958
AM1_HF	MOE	0.00987785
P_VSA_charge_7	alvaDesc	0.00979079
TDB06v	alvaDesc	0.00967756
GCUT_PEOE_0	MOE	0.00957542
h_pKa	MOE	0.00950933
One hundred descriptors were calculated based on permutation importance using molecular descriptor and DeepSnap-DL prediction probability.
Average Effect was calculated as the average of the five patterns.
MOE, molecular operating environment.
seed=1-5
